# Supplementary material for: Epidemiology of a Salmonella Outbreak at a South African Equine Veterinary Academic Hospital Between October and December 2016
Source: Vet Sci. 2026 Mar 29;13(4):331. doi: 10.3390/vetsci13040331 (PMC13119749; doi:10.3390/vetsci13040331)
Supplement: Supplementary file 1 [file vetsci-13-00331-s001.zip]

Archive with 1 entries (1 files):
- vetsci-4189081-supplementary.pdf
